# Supplementary material for: One health pathogen surveillance demonstrated the dissemination of gut pathogens within the two coastal regions associated with intensive farming
Source: Gut Pathog. 2021 Jul 23;13:47. doi: 10.1186/s13099-021-00442-4 (PMC8298693; doi:10.1186/s13099-021-00442-4)
Supplement: Supplementary file 1 — Additional file 1. Additional Tables. [file 13099_2021_442_MOESM1_ESM.xlsx]

## Sheet: Table S1
Table S1 Antibiotic resistance of the isolates obtained from the wetlands
Strain	Species	Isolation_source	Location	Collection_date	MLST	Tetracycline	Erythromycin	Doxycycline	Gentamicin	Amikacin	sulfadiazine compound	Florfenicol	Ciprofloxacin	Norfloxacin	Amoxicillin
HB12	V. parahaemolyticus	Shrimp	Tangshan	Apr-2017	180	+	-	-	-	-	+	-	-	-	+
HB28	V. parahaemolyticus	Water	Tangshan	Apr-2017	180	+	-	-	-	-	+	-	-	-	+
HB16	V.harveyi	Water	Tangshan	Apr-2017	/	-	-	-	-	+	+	-	-	-	+
HB60	V.harveyi	Shrimp	Tangshan	Apr-2017	/	-	-	-	-	+	+	-	-	-	+
HB18	V. parahaemolyticus	Bird feces (Black-tailed Godwit)	Tangshan	Apr-2017	180	+	-	-	-	-	+	-	-	-	+
HB100	V. vulnificus	Bird feces (Black-tailed Godwit)	Tangshan	Apr-2017	/	+	-	-	-	-	-	-	-	-	+
LH80	V. parahaemolyticus	Shrimp	Tangshan	Apr-2017	1800	-	-	-	-	-	-	-	-	-	+
LH36	V. parahaemolyticus	Shrimp	Tangshan	Apr-2017	12	-	-	-	-	-	-	-	-	-	+
VP142	V. parahaemolyticus	Shrimp	Tangshan	Jul-2015	1743	-	-	-	-	-	-	-	-	-	+
VP144	V. parahaemolyticus	Shrimp	Tangshan	Jul-2015	1743	-	-	-	-	-	-	-	-	-	+
VP175	V. parahaemolyticus	Shrimp	Tangshan	Jul-2015	424	-	-	-	-	-	-	-	-	-	+
VP182	V. parahaemolyticus	Shrimp	Tangshan	Jul-2015	415	-	-	-	-	-	-	-	-	-	+
VP183	V. parahaemolyticus	Shrimp	Tangshan	Jul-2015	1743	-	-	-	-	-	-	-	-	-	+
NB113	V. campbellii	Shrimp	Ningbo	Jul-2015	/	+	-	-	-	-	-	-	-	-	+
NB111	V. campbellii	Shrimp	Ningbo	Jul-2015	/	+	-	-	-	-	-	-	-	-	+
NB118	V. parahaemolyticus	Water	Ningbo	Jul-2015	1808	-	-	-	-	-	-	-	-	-	+
NB80	V. parahaemolyticus	Bird feces (Common Greenshank)	Ningbo	Apr-2017	693	-	-	-	-	-	-	-	-	-	+
NB17	V. tubiashii	Water	Ningbo	Apr-2017	/	-	-	-	-	-	-	-	-	-	+
NB189	V. parahaemolyticus	Bird feces (Common Greenshank)	Ningbo	Apr-2017	2414	-	-	-	-	-	-	-	-	-	+
NB18	V. tubiashii	Bird feces (Common Greenshank)	Ningbo	Apr-2017	/	-	-	-	-	-	-	-	-	-	+
NB81	V. campbellii	Bird feces (Eurasian Curlew)	Ningbo	Apr-2017	/	-	-	-	-	-	-	-	-	-	+
NB200	V. campbellii	Bird feces (Common Greenshank)	Ningbo	Apr-2017	/	-	-	-	-	-	-	-	-	-	+
NB324	V. diabolicus	Bird feces (Common Greenshank)	Ningbo	Apr-2017	/	-	-	-	-	-	-	-	-	-	+
NB315	V. parahaemolyticus	Shrimp	Ningbo	Apr-2017	3	-	-	-	-	-	-	-	-	-	+
NB327	V. parahaemolyticus	Shrimp	Ningbo	Apr-2017	302	-	-	-	-	-	-	-	-	-	+
NB102	V. parahaemolyticus	Shrimp	Ningbo	Apr-2017	1803	+	-	-	-	-	-	-	-	-	+
NB10	V. parahaemolyticus	Bird feces (Eurasian Curlew)	Ningbo	Apr-2017	1	-	-	-	-	-	-	-	-	-	+
HZB82	S. Typhimurium	Shrimp	Ningbo	Apr-2017	19	-	-	-	-	-	-	-	-	-	+
HZB83	S. Typhimurium	Shrimp	Ningbo	Apr-2017	19	-	-	-	-	-	-	-	-	-	+
HZB84	S. Typhimurium	Shrimp	Ningbo	Apr-2017	19	-	-	-	-	-	-	-	-	-	+
HZB86	S. Typhimurium	stool	Ningbo	Apr-2017	19	-	-	-	-	-	-	-	-	-	+
HB16	Klebsiella pneumoniae	Sediment	Tangshan	Apr-2017	515	-	-	-	-	-	-	-	-	+	+
HB180	Klebsiella quasipneumoniae	Sediment	Tangshan	Apr-2017	/	-	-	-	-	-	-	-	-	+	+
NXS	Acinetobacter pittii	Sediment	Tangshan	Apr-2017	/	+	-	+	+	+	+	+	+	+	+

## Sheet: Table S2
Table S2 General information of public genomes used in this study
Strain	Species	Isolation_source	Collection_date	Province/Isolation site	MLST	Reference
VP152	V. parahaemolyticus	Litopenaeus vannamei	Jul-2015	Tianjin	1743	Fu et al. (2020)
VP155	V. parahaemolyticus	Litopenaeus vannamei	Jul-2015	Tianjin	1743	Fu et al. (2020)
VP154	V. parahaemolyticus	Fenneropenaeus chinensis	Jul-2015	Tianjin	415	Fu et al. (2020)
VP150	V. parahaemolyticus	Litopenaeus vannamei	Jul-2015	Tianjin	1743	Fu et al. (2020)
VP131	V. parahaemolyticus	Litopenaeus vannamei	Jul-2015	Tianjin	424	Fu et al. (2020)
VP33	V. parahaemolyticus	Litopenaeus vannamei	Jul-2015	Tianjin	1743	Fu et al. (2020)
VP35	V. parahaemolyticus	Litopenaeus vannamei	Jul-2015	Tianjin	1743	Fu et al. (2020)
CZ17	V. parahaemolyticus	stool	2014	Cangzhou	424	Fu et al. (2020)
VP156	V. parahaemolyticus	Litopenaeus vannamei	Jul-2015	Tianjin	917a	Fu et al. (2020)
VP120	V. parahaemolyticus	Litopenaeus vannamei	Jul-2015	Tianjin	1	Fu et al. (2021)
VP200	V. parahaemolyticus	Litopenaeus vannamei	Jul-2015	Tianjin	1	Fu et al. (2021)
TJ-20	V. parahaemolyticus	Litopenaeus vannamei	Jul-2016	Tianjin	1	Fu et al. (2021)
E7_10	V. parahaemolyticus	Fish	2014	Zhejiang	693	Yang et al. (2019)
HZ-50	V. parahaemolyticus	Shrimp pond	2016-09-01	Hangzhou	978	Fu et al. (2020)
HZ-51	V. parahaemolyticus	Shrimp pond	2016-09-01	Hangzhou	978	Fu et al. (2020)
HZ-54	V. parahaemolyticus	Shrimp pond	2016-09-01	Hangzhou	415	Fu et al. (2020)
HZ-64	V. parahaemolyticus	Shrimp pond	2016-09-01	Hangzhou	1803	Fu et al. (2020)
HZ-66	V. parahaemolyticus	Shrimp pond	2016-09-01	Hangzhou	1803	Fu et al. (2020)
HZ-15	V. parahaemolyticus	Shrimp pond	Jun-2015	Hangzhou	1803	Fu et al. (2020)
HZ02-J7	V. parahaemolyticus	anal swab	2002	Hangzhou	189	Chen et al. (2019)
HZ11-012	V. parahaemolyticus	stool	2011	Hangzhou	2414	Chen et al. (2019)
HZ12-014	V. parahaemolyticus	stool	2012	Hangzhou	2414	Chen et al. (2019)
HZ13-025	V. parahaemolyticus	stool	2013	Hangzhou	2414	Chen et al. (2019)
HZ13-043	V. parahaemolyticus	anal swab	2013	Hangzhou	2414	Chen et al. (2019)
HZ13-088	V. parahaemolyticus	anal swab	2013	Hangzhou	189	Chen et al. (2019)
HZ16-018	V. parahaemolyticus	stool	2016	Hangzhou	2414	Chen et al. (2019)
HZ16-044	V. parahaemolyticus	stool	2016	Hangzhou	2414	Chen et al. (2019)
HZ16-101	V. parahaemolyticus	stool	2016	Hangzhou	2414	Chen et al. (2019)
HZ16-115	V. parahaemolyticus	stool	2016	Hangzhou	2414	Chen et al. (2019)
HZ16-148	V. parahaemolyticus	stool	2016	Hangzhou	2414	Chen et al. (2019)
HZ16-159	V. parahaemolyticus	stool	2016	Hangzhou	2414	Chen et al. (2019)
HZ16-178	V. parahaemolyticus	stool	2016	Hangzhou	2414	Chen et al. (2019)
HZ16-187	V. parahaemolyticus	stool	2016	Hangzhou	2414	Chen et al. (2019)
HZ16-189	V. parahaemolyticus	stool	2016	Hangzhou	2414	Chen et al. (2019)
HZ16-194	V. parahaemolyticus	stool	2016	Hangzhou	2414	Chen et al. (2019)
HZ16-215	V. parahaemolyticus	stool	2016	Hangzhou	2414	Chen et al. (2019)
HZ16-237	V. parahaemolyticus	stool	2016	Hangzhou	2414	Chen et al. (2019)
HZ16-242	V. parahaemolyticus	stool	2016	Hangzhou	2414	Chen et al. (2019)
HZ16-248	V. parahaemolyticus	stool	2016	Hangzhou	2414	Chen et al. (2019)
HZ16-259	V. parahaemolyticus	stool	2016	Hangzhou	2414	Chen et al. (2019)
HZ16-260	V. parahaemolyticus	stool	2016	Hangzhou	2414	Chen et al. (2019)
HZ16-270	V. parahaemolyticus	stool	2016	Hangzhou	2414	Chen et al. (2019)
HZ16-290	V. parahaemolyticus	stool	2016	Hangzhou	2414	Chen et al. (2019)
HZ16-307	V. parahaemolyticus	stool	2016	Hangzhou	2414	Chen et al. (2019)
HZ16-323	V. parahaemolyticus	stool	2016	Hangzhou	2414	Chen et al. (2019)
HZ16-329	V. parahaemolyticus	stool	2016	Hangzhou	2414	Chen et al. (2019)
HZ16-338	V. parahaemolyticus	anal swab	2016	Hangzhou	2414	Chen et al. (2019)
HZ16-515	V. parahaemolyticus	anal swab	2016	Hangzhou	2414	Chen et al. (2019)
HZ17-011	V. parahaemolyticus	stool	2017	Hangzhou	2414	Chen et al. (2019)
HZ17-017	V. parahaemolyticus	stool	2017	Hangzhou	2414	Chen et al. (2019)
HZ17-025	V. parahaemolyticus	stool	2017	Hangzhou	2414	Chen et al. (2019)
HZ17-083	V. parahaemolyticus	anal swab	2017	Hangzhou	2414	Chen et al. (2019)
HZ17-118	V. parahaemolyticus	stool	2017	Hangzhou	2414	Chen et al. (2019)
HZ17-143	V. parahaemolyticus	stool	2017	Hangzhou	2414	Chen et al. (2019)
HZ17-150	V. parahaemolyticus	stool	2017	Hangzhou	2414	Chen et al. (2019)
HZ17-157	V. parahaemolyticus	stool	2017	Hangzhou	2414	Chen et al. (2019)
HZ17-162	V. parahaemolyticus	stool	2017	Hangzhou	2414	Chen et al. (2019)
HZ17-167	V. parahaemolyticus	stool	2017	Hangzhou	2414	Chen et al. (2019)
HZ17-171	V. parahaemolyticus	stool	2017	Hangzhou	2414	Chen et al. (2019)
HZ17-180	V. parahaemolyticus	stool	2017	Hangzhou	2414	Chen et al. (2019)
HZ17-187	V. parahaemolyticus	stool	2017	Hangzhou	2414	Chen et al. (2019)
HZ17-191	V. parahaemolyticus	stool	2017	Hangzhou	2414	Chen et al. (2019)
HZ17-194	V. parahaemolyticus	stool	2017	Hangzhou	2414	Chen et al. (2019)
HZ17-210	V. parahaemolyticus	stool	2017	Hangzhou	2414	Chen et al. (2019)
HZ17-212	V. parahaemolyticus	stool	2017	Hangzhou	2414	Chen et al. (2019)
HZ17-224	V. parahaemolyticus	stool	2017	Hangzhou	2414	Chen et al. (2019)
HZ17-253	V. parahaemolyticus	stool	2017	Hangzhou	2414	Chen et al. (2019)
HZ17-255	V. parahaemolyticus	stool	2017	Hangzhou	2414	Chen et al. (2019)
HZ17-265	V. parahaemolyticus	stool	2017	Hangzhou	2414	Chen et al. (2019)
HZ17-272	V. parahaemolyticus	stool	2017	Hangzhou	2414	Chen et al. (2019)
HZ17-290	V. parahaemolyticus	stool	2017	Hangzhou	2414	Chen et al. (2019)
HZ17-395	V. parahaemolyticus	stool	2017	Hangzhou	2414	Chen et al. (2019)
HZ18-056	V. parahaemolyticus	stool	2018	Hangzhou	2414	Chen et al. (2019)
HZ18-062	V. parahaemolyticus	anal swab	2018	Hangzhou	2414	Chen et al. (2019)
HZ18-096	V. parahaemolyticus	stool	2018	Hangzhou	2414	Chen et al. (2019)
S133	V. parahaemolyticus	stool	2005	Liaoning	3	Yang et al. (2019)
S135	V. parahaemolyticus	stool	2005	Liaoning	3	Yang et al. (2019)
S136	V. parahaemolyticus	stool	2005	Liaoning	3	Yang et al. (2019)
S138	V. parahaemolyticus	stool	2005	Liaoning	3	Yang et al. (2019)

## Sheet: Table S3
Table S3- V. vulnificus isolates used in this study and their origin.
Cluster-1
Strains	Host	Isolation area	Year	BioSample
YJ016	Homo sapiens	Taiwan	2003	SAMD00061075
CMCP6	Homo sapiens	South Korea	2002	SAMN02603130
MO6-24/O	Homo sapiens	USA	No reporter	SAMN02603666
93U204	Tilapia	Taiwan: Kaohsiung	2004	SAMN03009989
NV1	Seawater	Taiwan	2011	SAMN03371453
CG64	Seawater	Taiwan	2011	SAMN03371452
SC9794	Tidal Mudflat	South Korea	2011	SAMN03371459
CladeA-yb158	Tilapia	Israel	2005	SAMN03571538
FORC_009	Homo sapiens	South Korea:Masan	2008	SAMN03174938
ATCC 29306	Homo sapiens	USA	No reporter	SAMN03996332
ATL 6-1306	Homo sapiens	USA:Florida	1996	SAMN03996334
FORC_016	Homo sapiens	South Korea: Jeollabuk-Do	2009	SAMN03764475
FORC_017	Homo sapiens	South Korea: Juju Islando	2014	SAMN03956906
S2-22	Environmental	No reporter	No reporter	SAMN04125838
99-796	Oyster	USA:Florida	1994	SAMN04193762
DAL-79040	Homo sapiens	USA:Texas	1996	SAMN04194078
ATL-9824	Homo sapiens	USA:Texas	1994	SAMN04194080
106-2A	Environmental	No reporter	No reporter	SAMN04219563
S3-16	Oyster	USA:Florida	2004	SAMN04219564
FORC_036	Mactra veneriformis	South Korea	No reporter	SAMN04914658
VV2014DJH	Human blood	China	2014	SAMN06237111
LSU1657	Human blood	U.S.A.	<1998	SAMN07739088
FLA112	Human blood	U.S.A.	1994	SAMN07739085
CG100	Oyster	Taiwan	1993	SAMN07739083
CECT4608	Eel tank water	Spain	1990	SAMN07739079
LSU1015	Human blood	U.S.A.	<1998	SAMN07739087
C7184	Human blood	U.S.A.	1977	SAMN07739077
Cluster-2
Strains	Host	Isolation area	Year	BioSample
JY1305	Oyster	USA	1999	SAMN00216032
E64MW	No reporter	No reporter	No reporter	SAMN01893923
JY1701	Oyster	USA	1999	SAMN01893931
B2	Homo sapiens	China: Jiaxing	2010	SAMN02471155
101/4	Tilapia	Israel	1997	SAMN02990647
2322	Water	Israel	1997	SAMN02990648
ATCC 33147	Eel	Japan	1979	SAMN03092747
99-796 DP-E7	Oyster	USA:Florida	1998	SAMN03160382
99-578 DP-B1	Oyster	USA:Lousiana	1998	SAMN03160381
ATL 71503	Homo sapiens	USA:Florida	1996	SAMN03160384
SC9613	Seafood (crab)	South Korea	2011	SAMN03371455
SC9740	Seawater	South Korea	2011	SAMN03371457
SC9729	Seawater	South Korea	2011	SAMN03371456
SC9761	Seafood (oyster)	South Korea	2011	SAMN03371458
NV22	Seawater	Taiwan	2011	SAMN03371454
SC9629	Seafood	South Korea	2011	SAMN03349353
ATCC 43382	Homo sapiens	USA:Florida	No reporter	SAMN03996331
ATCC 29307	Homo sapiens	USA	No reporter	SAMN03996333
NSV-5830	Homo sapiens	USA:Florida	1995	SAMN04193761
ORL-1506	Homo sapiens	USA:Florida	1995	SAMN04193760
99-743	(Oyster)	USA:Texas	1995	SAMN04194063
DAL-79087	Homo sapiens	USA:Lousiana	1997	SAMN04194077
VN-0206	Seawater	Germany: Baltic Sea, Rostock	1995	SAMN03470190
VN-0101	Seawater	Germany: Baltic Sea, Binz	2010	SAMN03483416
VN-0108	Homo sapiens	Germany: Baltic Sea, Binz	2010	SAMN03486856
VN-0208	Seawater, Whole organism	Germany	1999	SAMN03483332
CECT 4999	Anguilla anguilla (Eel)	Spain	1990	SAMN04457466
ATCC 27562	Homo sapiens	USA	1979	SAMN04097182
WAPHLVBRA00007	Swab	USA:WA	2016	SAMN06062368
WAPHLVBRA00006	Swab	USA:WA	2016	SAMN06062369
WAPHLVBRA00003	Swab	USA:WA	2016	SAMN06062372
WAPHLVBRA00011	Swab	USA:WA	2016	SAMN06140069
WAPHLVBRA00008	Tilapia	USA:WA	2016	SAMN06062367
WAPHLVBRA00010	Swab	USA:WA	2016	SAMN06140070
WAPHLVBRA00001	Tilapia	USA:WA	2016	SAMN06062374
WAPHLVBRA00005	Swab	USA:WA	2016	SAMN06062370
WAPHLVBRA00004	Swab	USA:WA	2016	SAMN06062371
WAPHLVBRA00009	Swab	USA:WA	2016	SAMN06062366
PNUSAV000042	No reporter	USA	No reporter	SAMN06090785
WAPHLVBRA00002	Tilapia	USA:WA	2016	SAMN06062373
03_7315	Human blood	Brazil	2016	SAMN07660997
CECT5769	Diseased eel	Spain	2004	SAMN03273306
CECT4606	Health eel	Spain	1990	SAMN03292494
CIP8190	Human blood	France	1980	SAMN03292655
94-8-112	Human blood	Denmark	1994	SAMN03293314
CECT5198	Diseased eel	Spain	1999	SAMN03486945
SS108-A3A	Oyster	U.S.A.	2005	SAMN07739098
SREL214	Seawater	No reporter	No reporter	SAMN07739097
SREL119	Sediment	U.S.A.	<2006	SAMN07739096
Ra3	Diseased eel	Spain	2011	SAMN07739092
PD-2-51	Seawater	Spain	2003	SAMN07739090
FLA114	Human blood	U.S.A.	1995	SAMN07739086
CECT7030	Diseased eel	Denmark	2004	SAMN07739081
CECT4865	Diseased shrimp	Taiwan	No reporter	SAMN07739080
AB17-319	Oyster	U.S.A.	2005	SAMN07739075
A14	Diseased eel	Spain	2002	SAMN07739074
CECT4604	Diseased eel	Spain	1990	SAMN07739078
960426-1_4C	Diseased eel	Denmark	1998	SAMN07739073
94-9-119	Human blood	Denmark	1994	SAMN07739069
95-8-6	Diseased eel	Denmark	1995	SAMN07739071
R02	Diseased eel	Spain	2002	SAMN07739091
LSU2098	Human blood	U.S.A.	<1998	SAMN07739089
Env1	Oyster	U.S.A.	2005	SAMN07739084
CECT898	Diseased eel	Japan	1979	SAMN07739082
95-8-7	Diseased eel	Denmark	1995	SAMN07739072
V252	Homo sapiens	Israel: Western Galilee Hospital	2004	SAMN03073547
FORC_037	Mya arenaria oonogai Makiyama	South Korea	No reporter	SAMN05196200
95-8-161	Diseased eel	Denmark	1995	SAMN07739070
Cluster-3
Strains	Host	Isolation area	Year	BioSample
VVyb1(BT3)	Tilapia	Israel	No reporter	SAMN02471035
BAA87	Homo sapiens	Israel: Afula	1996	SAMN02645177
VV4-03	Homo sapiens	Israel	2003	SAMN02990645
VV9-09	Homo sapiens	Israel	2009	SAMN02990644
491771	Homo sapiens	Israel	1997	SAMN02990646
11028	Homo sapiens	Israel	1996	SAMN03395016
12	Homo sapiens	Israel	1996	SAMN03395192
162	Human blood	Israel	1997	SAMN07739066
32	Human blood	Israel	1997	SAMN07739065
Cluster-4
Strains	Host	Isolation area	Year	BioSample
VN-0092	Homo sapiens	Germany: Greifswalder Bodden	2011	SAMN03486932
VN-0112	Homo sapiens	Germany: Baltic Sea, Ruegen	2010	SAMN03486858
VN-0288	Homo sapiens	Germany	2010	SAMN03483372
VN-0104	Seawater	Germany: Baltic Sea, Binz	2010	SAMN03486854
Riu1	Seawater	Spain	2003	SAMN07739093
94385	Human blood	Spain	2001	SAMN07739067

## Sheet: Table S4
Table S4 Clinical Salmonella strains isolated from Ningbo in 2016 and 2017*.
			Multilocus allelic profile					ST Type
Serotype	aroC	dnaN	hemD	hisD	purE	sucA	thrA		No. of isolates
S. Typhimurium	10	19	12	9	5	9	2	ST34	17
S. London	10	60	58	66	6	65	16	ST155	2
S. London	92	125	78	128	138	9	141	ST463	1
S. Typhimurium	10	7	12	9	5	9	2	ST19	4
S. enteritidis	5	2	3	7	6	6	11	ST11	1
S.choleraesuis	36	31	35	14	26	34	8	ST68	1
S. Dublin	5	2	3	6	5	5	10	ST10	3
* The clinical isolates came from Ke et al. (2020)

## Sheet: Table S5
Table S5: List of publicly available S.Typhimurium isolates analysed in this study
Strain No.	Phage type	Sequence Type	Country
LT2	DT4	ST19	USA
14028s	DT133	ST19	USA
UK-1	DT1	ST19	USA
798	N/A	ST19	UK
ST4/74	DT44	ST19	UK
SL1344	DT44	ST19	USA
T000240	DT12	ST19	Japan
DT2	DT2	ST19	UK
L796	DT99	ST19	UK
L818	ND	ST19	UK
L847	DT197	ST19	Australia
L852	DT135a	ST19	Australia
L904	DT9	ST19	Australia
L927	DT12a	ST19	Australia
L930	ND	ST19	Australia
L945	DT108 170	ST19	Australia
ST1660	ND	ST19	China
DT104	DT104	ST19	UK
D23580	ND	ST313	Malawi
STm1	DT135a	ST19	Australia
ERR277210	DT12	ST19	Denmark
LT7	LT7	ST19	USA
SARA1	ND	ST19	Mexico
SARA2	DT4	ST19	Lab. Strain
SARA3	ND	ST19	USA
SARA4	DT20	ST19	USA
SARA5	ND	ST19	Mongolia
SARA6	ND	ST19	USA
SARA9	ND	ST98	USA
SARA10	ND	ST19	USA
SARA11	ND	ST19	Thailand
SARA12	ND	ST19	USA
SARA13	ND	ST19	France
SARA14	ND	ST19	Panama
SARA15	ND	ST19	USA
SARA16	ND	ST19	USA
SARA17	ND	ST19	Yugoslavia
SARA18	ND	ST19	USA
SARA19	ND	ST19	Mexico
SARA20	ND	ST19	France
SARA21	ND	ST19	USA
DT24	DT24	ST19	UK
DT2B	DT2	ST19	UK
DT135	DT135	ST19	UK
DT177	DT177	ST19	UK
DT193	DT193	ST19	UK
DT195	DT195	ST19	UK
U302	U302	ST19	UK
DT56	DT56	ST19	UK
DT7	DT7	ST34	UK
DT8	DT8	ST19	UK
DT97	DT97	ST19	UK
DT99	DT99	ST19	UK
U288	U288	ST19	Australia
TN061786	ND	ST19	USA
ATCC 13311	DT120	ST19	UK
CVM23701	U291	ST19	USA
VNP20009	ND	ST19	USA
CDC2011K-0870	ND	ST19	USA
138736	ND	ST19	USA
08-1736	ND	ST19	USA
U288	ND	ST19	UK
L1700	DT170	ST19	Australia
L1809	DT170	ST19	Australia
L1819	DT170	ST19	Australia
L1828	DT170	ST19	Australia
L1837	DT170	ST19	Australia
L1848	ND	ST19	Australia
L1849	ND	ST19	Australia
L1850	ND	ST19	Australia
L1851	ND	ST19	Australia
L1852	ND	ST19	Australia
L1853	ND	ST19	Australia
L1855	ND	ST19	Australia
L1856	ND	ST19	Australia
L1857	ND	ST19	Australia
L1858	ND	ST19	Australia
L1859	ND	ST19	Australia
L1860	ND	ST19	Australia
L1861	ND	ST19	Australia
L1862	ND	ST19	Australia
L1863	ND	ST19	Australia
L1864	ND	ST19	Australia
L1865	ND	ST19	Australia
L1866	ND	ST19	Australia
L1867	ND	ST19	Australia
L1868	ND	ST19	Australia
L1869	ND	ST19	Australia
L1870	ND	ST19	Australia
L1871	ND	ST19	Australia
L1872	ND	ST19	Australia
L1873	ND	ST19	Australia
L1874	ND	ST19	Australia
L1875	ND	ST19	Australia
L1880	ND	ST19	Australia
L1881	ND	ST19	Australia
L1882	ND	ST19	Australia
L1883	ND	ST19	Australia
ND: not determined

## Sheet: Table S6
Table S6 Operational taxonomy units table of three sampling sites in Tangshan in 2015 and 2017
Taxonomy	2017A	2017B	2017C	2015A	2015B	2015C
Polynucleobacter_acidiphobus	0.00961661	0.00899825	0.0111732	0.021131	0.0143503	0.011493
Escherichia_coli	0.0172928	0.00104482	0.000895561	0.0104695	0.0101923	0.000618363
Virgulinella_fragilis	0.0150326	0.0125805	0.00769756	0.00108747	0.00113011	0.00356092
Candidatus_Methylopumilus_planktonicus	0.0147981	0.0110239	0.0107467	0.0124312	0.00763359	0.0082946
Candidatus_Pelagibacter_sp_IMCC9063	0.010896	0.00292123	0.0050322	0.0133268	0.000980852	0.00473368
Pseudomonas_aeruginosa	0.0019617	0.000533072	0.000341166	0.000980852	0.0131136	0.000405135
Acinetobacter_ursingii	0.00147128	0.0129856	0.00100217	0.000959529	0.00187641	0.00164186
Akkermansia_muciniphila	0.00315578	0.00390209	0.00403002	0.000916883	0.0115783	0.00385944
Lactobacillus_gasseri	0.00183377	0.00434987	0.00812401	0.00479765	0.00283594	0.00347563
Teleaulax_amphioxeia	0.00567188	0.00236684	0.00213229	0.000362489	0.000255874	0.00059704
Robinsoniella_peoriensis	0.00430722	0.000255874	0.000234552	0.00144996	0.00498955	0.000106614
Novosphingobium_sp_HME8448	0.00379547	0.00396605	0.00403002	0.00313446	0.00206832	0.00334769
Flavobacterium_indicum	0.000575718	0.000170583	0.000426457	0.000127937	0.00392341	0.0014926
Polynucleobacter_cosmopolitanus	0.00321975	0.00191906	0.00213229	0.00375283	0.00260139	0.00234552
[Clostridium]_innocuum	0.00289991	0	4.26457e-05	0.000767623	0.000788946	6.39686e-05
Ileibacterium_valens	0.00236684	0.00155657	0.00221758	0.00258007	0.00179112	0.00275065
Vogesella_oryzae	0.000341166	0.000533072	0.000639686	0.00206832	0.000767623	0.000426457
Alistipes_finegoldii	0.00200435	0.0012154	0.0019617	0.00132202	0.000788946	0.00153525
[Clostridium]_papyrosolvens	0.00174848	0.0007463	0.00144996	0.00113011	0.00132202	0.00185509
Planoglabratella_opercularis	0.00185509	0.00174848	0.00123673	0.000277197	0.000319843	0.000767623
Pseudomonas_peli	0.000938206	0.0017698	0.00181244	0.000916883	0.00159922	0.00113011
Lactobacillus_reuteri	0.00115144	0.00157789	0.0013007	0.000980852	0.00138599	0.0012154
Hydrogenophaga_intermedia	0.000490426	0.000852915	0.00123673	0.00153525	0.00155657	0.00106614
Lachnospiraceae_bacterium_609	0.000127937	0.0014926	0.000724978	0.000213229	8.52915e-05	0.00044778
Bacteroides_acidifaciens	0.000618363	0.00059704	0.00127937	0.000426457	0.000213229	0.000575718
Candidatus_Methylopumilus_turicensis	0.00119408	0.000724978	0.00044778	0.00110879	0.000703655	0.000490426
Lachnospiraceae_bacterium_A2	4.26457e-05	0.00115144	0.000255874	4.26457e-05	8.52915e-05	0.000170583
Flavobacterium_sp_Thu-34	0.00044778	0.000341166	0.00029852	6.39686e-05	0.000916883	0.000533072
Aquaspirillum_serpens	0.000234552	0.000191906	0.000191906	0.000874238	0.000341166	4.26457e-05
Verrucomicrobia_bacterium_SCGC_AAA027-I19	0.000788946	0.000383812	0.000213229	0.000106614	0.000127937	0.000213229
Sphingomonas_paucimobilis	0.00044778	0.000170583	0.000191906	0.000127937	0.000767623	0.000533072
bacterium_SH3-11	0.00044778	0.000490426	0.0007463	6.39686e-05	0.000127937	0.000191906
[Clostridium]_leptum	0.0007463	0.0007463	0.00029852	0.000234552	0.00014926	0.000362489
Candidatus_Halomonas_phosphatis	0.000703655	0.000277197	0.000255874	0.000170583	0.000362489	0.000341166
[Clostridium]_leptum	0.000213229	0.000682332	0.000426457	8.52915e-05	4.26457e-05	0.000277197
Aeromonas_veronii	0.000554395	0.000255874	0.000383812	0.000639686	0.000554395	0.000426457
Mycoplasma_sualvi	0.00059704	0.000383812	4.26457e-05	0	0	0.000277197
Lachnospiraceae_bacterium_A4	0.000511749	0.000575718	0.00029852	0.000170583	0.000106614	0.000426457
Pseudomonas_stutzeri	0.00029852	0.000319843	0.000191906	0.000554395	0.000575718	0.000191906
Lachnospiraceae_bacterium_DW17	0.000106614	0.00014926	0.000533072	6.39686e-05	0.000106614	8.52915e-05
gamma_proteobacterium_HdN1	0.000170583	0.000319843	0.000511749	0.000234552	0.000213229	0.00029852
Dubosiella_newyorkensis	0.000191906	0.00014926	0.000255874	0.000319843	0.000490426	0.000191906
Neorhizobium_galegae	8.52915e-05	0.000127937	0.00014926	0.000127937	0.000490426	0.000383812
Exiguobacterium_aurantiacum	0.00044778	0.000277197	0.000255874	0.000341166	0.000469103	0.000234552
Prevotella_copri	4.26457e-05	0.000405135	0.000191906	0.000127937	0.000106614	4.26457e-05
Cryptomonas_curvata	0.000383812	0.000127937	0.00014926	0	4.26457e-05	8.52915e-05
Oligoflexus_tunisiensis	0	4.26457e-05	0.000383812	0.000127937	4.26457e-05	2.13229e-05
Sphingorhabdus_flavimaris	0.00014926	0.000277197	0.000191906	0.000234552	0.000255874	0.000383812
Mucispirillum_schaedleri	0.000341166	0.000127937	6.39686e-05	2.13229e-05	0	0.000362489
Tetradesmus_obliquus	0.000362489	4.26457e-05	4.26457e-05	2.13229e-05	4.26457e-05	4.26457e-05
Burkholderiales_bacterium_X4	0.00014926	0.000191906	0.000213229	0.000106614	0.000106614	0.000341166
Peredibacter_starrii	0.000319843	0.000106614	8.52915e-05	0	8.52915e-05	4.26457e-05
bacterium_rJ7	0.000191906	0.00029852	0.000213229	0.000234552	6.39686e-05	0.000234552
Clostridium_sp_ASF356	0.000170583	0.00029852	0.000127937	6.39686e-05	4.26457e-05	0.00014926
alpha_proteobacterium_KAS1	0.000277197	0.000213229	0.000106614	6.39686e-05	0.000277197	0.000191906
Limnohabitans_sp_103DPR2	0.000170583	0.000191906	6.39686e-05	0.000106614	0.00014926	0.000277197
Erythrobacter_citreus	2.13229e-05	0	0	2.13229e-05	0.00014926	0.000255874
Merismopedia_sp_CENA106	0.00014926	6.39686e-05	8.52915e-05	2.13229e-05	0.000255874	6.39686e-05
Lachnospiraceae_bacterium_DW52	2.13229e-05	0	0.000234552	2.13229e-05	2.13229e-05	0
Bacteriovorax_sp_F2	4.26457e-05	0.000234552	0.000170583	4.26457e-05	4.26457e-05	8.52915e-05
Pseudomonas_fragi	0.000106614	0.000234552	0.000127937	0.000170583	0.000106614	0.000234552
Lachnospiraceae_bacterium_M18-1	2.13229e-05	0.000234552	0.000127937	6.39686e-05	2.13229e-05	0.00014926
Pseudomonas_balearica	6.39686e-05	0.000106614	0.00014926	0.000213229	0.000234552	0.000106614
Aquaspirillum_putridiconchylium	0	4.26457e-05	0	0.000213229	4.26457e-05	2.13229e-05
Sphingomonas_jaspsi	6.39686e-05	0.000170583	0.000127937	2.13229e-05	0.000213229	0.000106614
Arcobacter_cryaerophilus	2.13229e-05	6.39686e-05	0.00014926	0.000213229	4.26457e-05	2.13229e-05
Alphaproteobacteria_bacterium	4.26457e-05	2.13229e-05	2.13229e-05	0.000191906	6.39686e-05	2.13229e-05
Beggiatoa_sp_1401-13	4.26457e-05	4.26457e-05	0.000170583	6.39686e-05	8.52915e-05	0.000191906
Moraxella_osloensis	8.52915e-05	6.39686e-05	4.26457e-05	4.26457e-05	0.000106614	0.000191906
Actinobacteria_bacterium_IMCC26256	0.000191906	0.00014926	0.000106614	0.000127937	0	2.13229e-05
Bdellovibrio_sp_JSF2	2.13229e-05	0.000191906	0.000170583	0.000127937	0	8.52915e-05
Deinococcus_grandis	0.000170583	6.39686e-05	6.39686e-05	8.52915e-05	8.52915e-05	4.26457e-05
Verrucomicrobia_bacterium_ADurbBin474	0	0	0	0	0.000170583	0
Deltaproteobacteria_bacterium_CSP1-8	0.00014926	0.000170583	6.39686e-05	6.39686e-05	0.000106614	0.000127937
Steroidobacter_sp_WWH78	6.39686e-05	0.000170583	6.39686e-05	0	0	0.000106614
Chryseobacterium_indologenes	0.00014926	8.52915e-05	4.26457e-05	2.13229e-05	6.39686e-05	2.13229e-05
Prevotella_paludivivens	2.13229e-05	2.13229e-05	4.26457e-05	6.39686e-05	0.00014926	0.000106614
bacterium_enrichment_culture_clone_Anammox_13	0.00014926	2.13229e-05	2.13229e-05	4.26457e-05	4.26457e-05	2.13229e-05
Arcicella_rigui	4.26457e-05	0	0	0.00014926	0	0
Hyaloperonospora_arabidopsidis	0	8.52915e-05	0.00014926	0	4.26457e-05	2.13229e-05
Bdellovibrionales_bacterium_RBG_16_40_8	0	4.26457e-05	2.13229e-05	0.000106614	0.000127937	2.13229e-05
Clostridium_sp_Culture-41	4.26457e-05	0.000127937	2.13229e-05	4.26457e-05	2.13229e-05	4.26457e-05
bacterium_enrichment_culture_clone_DSR_6	4.26457e-05	4.26457e-05	2.13229e-05	0.000127937	4.26457e-05	4.26457e-05
Lacibacter_cauensis	2.13229e-05	0	0.000127937	2.13229e-05	2.13229e-05	6.39686e-05
Clostridium_sp_Culture-54	2.13229e-05	0.000106614	2.13229e-05	0	4.26457e-05	2.13229e-05
Caulobacter_fusiformis	0.000106614	4.26457e-05	0.000106614	6.39686e-05	0	8.52915e-05
bacterium_endosymbiont_of_Onthophagus_Taurus	0.000106614	0	0	4.26457e-05	0	2.13229e-05
Lysobacter_brunescens	8.52915e-05	0	0.000106614	4.26457e-05	8.52915e-05	0.000106614
Candidatus_Saccharibacteria_bacterium_GW2011_GWC2_44_17	2.13229e-05	0	0	0	0.000106614	4.26457e-05
saltmarsh_clone_LCP-68	4.26457e-05	8.52915e-05	2.13229e-05	8.52915e-05	6.39686e-05	0.000106614
denitrifying_bacterium_enrichment_culture_clone_NOB_2_F8	0.000106614	8.52915e-05	6.39686e-05	0.000106614	6.39686e-05	0
Woodsholea_maritima	0.000106614	2.13229e-05	2.13229e-05	4.26457e-05	4.26457e-05	4.26457e-05
Omnitrophica_WOR_2_bacterium_RIFCSPLOWO2_12_FULL_51_24	4.26457e-05	0	4.26457e-05	4.26457e-05	0.000106614	0
Paradoxia_multiseta	0	0	0.000106614	0	6.39686e-05	0
Clostridium_sp_Clone-46	0.000106614	8.52915e-05	4.26457e-05	0	2.13229e-05	2.13229e-05
Parabacteroides_goldsteinii	0.000106614	6.39686e-05	4.26457e-05	6.39686e-05	0	2.13229e-05
Marinobacter_algicola	2.13229e-05	0	0	0	0.000106614	0
Sphingomonas_koreensis	0	2.13229e-05	2.13229e-05	6.39686e-05	8.52915e-05	2.13229e-05
Clostridioides_difficile	0	2.13229e-05	0	4.26457e-05	8.52915e-05	2.13229e-05
Omnitrophica_bacterium_RIFOXYB12_FULL_50_7	0	4.26457e-05	2.13229e-05	4.26457e-05	8.52915e-05	4.26457e-05
Chrysochromulina_sp_CCMP291	4.26457e-05	2.13229e-05	8.52915e-05	0	0	2.13229e-05
Paulinella_micropora	8.52915e-05	8.52915e-05	4.26457e-05	0	6.39686e-05	2.13229e-05
Gemmatimonadetes_bacterium_SCN_70-22	0	8.52915e-05	4.26457e-05	2.13229e-05	2.13229e-05	0
Streptococcus_danieliae	2.13229e-05	8.52915e-05	8.52915e-05	6.39686e-05	2.13229e-05	4.26457e-05
Candidatus_Paracaedibacter_symbiosus	0	0	0	0	8.52915e-05	4.26457e-05
Beggiatoa_sp_AA5A	4.26457e-05	2.13229e-05	0	4.26457e-05	0	8.52915e-05
Acidobacteria_bacterium_SCN_69-37	8.52915e-05	6.39686e-05	0	6.39686e-05	2.13229e-05	8.52915e-05
Gammaproteobacteria_bacterium_RBG_16_37_9	0	8.52915e-05	0	4.26457e-05	0	0
Desulfovibrio_desulfuricans	0	4.26457e-05	2.13229e-05	6.39686e-05	8.52915e-05	2.13229e-05
Pseudoxanthomonas_mexicana	6.39686e-05	0	0	0	2.13229e-05	2.13229e-05
Oikopleura_dioica	6.39686e-05	4.26457e-05	2.13229e-05	2.13229e-05	6.39686e-05	0
Lachnospiraceae_bacterium_DW12	0	2.13229e-05	4.26457e-05	0	0	6.39686e-05
archaeon_GW2011_AR15	0	0	0	0	6.39686e-05	0
Bacteroides_plebeius	2.13229e-05	0	6.39686e-05	0	0	2.13229e-05
bacterium_enrichment_culture_clone_auto112_4W	0	2.13229e-05	0	6.39686e-05	0	0
Chryseobacterium_anthropi	6.39686e-05	0	0	0	2.13229e-05	0
Bacteroides_luti	0	6.39686e-05	0	0	0	0
denitrifying_bacterium_enrichment_culture_clone_NOB_2_A7	2.13229e-05	4.26457e-05	2.13229e-05	6.39686e-05	0	2.13229e-05
Lacibacterium_aquatile	4.26457e-05	0	2.13229e-05	6.39686e-05	0	2.13229e-05
Sorangiineae_bacterium_NIC37A_2	0	0	6.39686e-05	0	0	0
Candidatus_Intestinusbacter_nucleariae	2.13229e-05	0	0	0	6.39686e-05	2.13229e-05
alpha_proteobacterium_BAC29	6.39686e-05	6.39686e-05	0	0	4.26457e-05	4.26457e-05
Bittarella_massiliensis	2.13229e-05	4.26457e-05	0	6.39686e-05	0	0
Lachnospiraceae_bacterium_COE1	4.26457e-05	2.13229e-05	4.26457e-05	2.13229e-05	2.13229e-05	6.39686e-05
Brevundimonas_vesicularis	4.26457e-05	0	0	6.39686e-05	4.26457e-05	2.13229e-05
Terrimonas_sp_16-45A	4.26457e-05	2.13229e-05	0	0	0	6.39686e-05
Bdellovibrio_sp_SKB1291214	2.13229e-05	4.26457e-05	0	0	6.39686e-05	0
Sulfurospirillum_sp_UCH001	0	0	0	2.13229e-05	6.39686e-05	0
beta_proteobacterium_A0837	2.13229e-05	0	4.26457e-05	6.39686e-05	0	6.39686e-05
[Clostridium]_cocleatum	2.13229e-05	0	6.39686e-05	0	0	2.13229e-05
Azospirillum_zeae	0	6.39686e-05	4.26457e-05	6.39686e-05	2.13229e-05	4.26457e-05
Megasphaera_elsdenii	0	0	0	6.39686e-05	0	0
Nannochloropsis_gaditana	6.39686e-05	4.26457e-05	0	0	4.26457e-05	0
Parcubacteria_group_bacterium_GW2011_GWA2_40_14	0	2.13229e-05	0	6.39686e-05	0	0
Weissella_cibaria	6.39686e-05	4.26457e-05	6.39686e-05	0	0	0
bacterium_enrichment_culture_clone_DPF35	0	4.26457e-05	0	0	0	0
Stenotrophomonas_acidaminiphila	0	4.26457e-05	0	0	0	4.26457e-05
Ignavibacteria_bacterium_RIFCSPLOWO2_12_FULL_56_21	0	4.26457e-05	0	2.13229e-05	0	0
Acidithiobacillales_bacterium_SM1_46	0	2.13229e-05	0	4.26457e-05	0	2.13229e-05
Laribacter_hongkongensis	0	0	0	4.26457e-05	0	2.13229e-05
bacterium_enrichment_culture_clone_46	0	0	0	0	4.26457e-05	0
Devosia_riboflavina	2.13229e-05	2.13229e-05	4.26457e-05	2.13229e-05	0	2.13229e-05
Lachnospiraceae_bacterium_615	0	0	4.26457e-05	0	0	2.13229e-05
Flavobacterium_urocaniciphilum	4.26457e-05	0	0	0	0	0
Sphingomonas_sp_LRR22	0	0	2.13229e-05	2.13229e-05	4.26457e-05	4.26457e-05
Sphingobacterium_multivorum	2.13229e-05	0	0	0	2.13229e-05	4.26457e-05
Pseudomonas_pachastrellae	0	0	4.26457e-05	0	0	0
Acidobacteria_bacterium_RBG_16_70_10	4.26457e-05	4.26457e-05	0	4.26457e-05	0	4.26457e-05
Collinsella_aerofaciens	0	4.26457e-05	0	0	0	0
Eubacterium_sp_14-2	0	0	0	4.26457e-05	0	0
Candidatus_Finniella_inopinata	2.13229e-05	0	0	0	4.26457e-05	0
Chlorophyta_symbiont_of_Baikalospongia_sp	0	0	2.13229e-05	0	4.26457e-05	0
Cymbella_subturgidula	4.26457e-05	2.13229e-05	2.13229e-05	4.26457e-05	0	0
Betaproteobacteria_bacterium	4.26457e-05	0	2.13229e-05	4.26457e-05	0	0
Ruminococcus_bromii	4.26457e-05	0	4.26457e-05	0	2.13229e-05	2.13229e-05
Eubacterium_limosum	0	4.26457e-05	0	0	0	0
Rodentibacter_pneumotropicus	0	0	0	0	4.26457e-05	2.13229e-05
Bacteroidetes_bacterium_OLB11	4.26457e-05	4.26457e-05	0	0	0	2.13229e-05
Clostridium_beijerinckii	2.13229e-05	0	2.13229e-05	0	4.26457e-05	0
Caulobacteraceae_bacterium_TH1-2	2.13229e-05	2.13229e-05	0	0	2.13229e-05	4.26457e-05
Caulobacter_sp	4.26457e-05	4.26457e-05	4.26457e-05	0	0	0
anaerobic_bacterium_MO-CFX2	0	4.26457e-05	0	0	0	0
Lolium_perenne	0	0	2.13229e-05	0	4.26457e-05	2.13229e-05
Thermomonas_fusca	2.13229e-05	0	0	0	4.26457e-05	2.13229e-05
Kirchneriella_aperta	2.13229e-05	0	4.26457e-05	0	2.13229e-05	0
Lewinella_nigricans	0	0	0	4.26457e-05	0	0
Firmicutes_bacterium	0	0	0	0	0	4.26457e-05
[Pseudomonas]_geniculata	4.26457e-05	0	0	2.13229e-05	2.13229e-05	0
Sulfitobacter_litoralis	2.13229e-05	4.26457e-05	0	2.13229e-05	2.13229e-05	0
Myxococcales_bacterium_Gsoil_473	4.26457e-05	0	2.13229e-05	0	0	4.26457e-05
Rheinheimera_chironomi	0	0	0	2.13229e-05	4.26457e-05	2.13229e-05
Aquitalea_magnusonii	2.13229e-05	0	4.26457e-05	0	0	4.26457e-05
Dorea_longicatena	0	4.26457e-05	0	2.13229e-05	2.13229e-05	0
Lacunisphaera_limnophila	0	0	2.13229e-05	2.13229e-05	0	2.13229e-05
Burkholderiales_bacterium_YL45	2.13229e-05	0	0	0	0	0
beta_proteobacterium_WX163	0	2.13229e-05	0	0	0	2.13229e-05
Anaeromyxobacter_dehalogenans	0	0	2.13229e-05	0	0	0
Epipyxis_sp_PR26KG	2.13229e-05	0	0	0	0	2.13229e-05
Proteobacteria_bacterium_Nonnen-W8red	2.13229e-05	0	0	0	0	2.13229e-05
Formivibrio_citricus	0	0	2.13229e-05	0	0	2.13229e-05
Candidatus_Saccharibacteria_bacterium_RAAC3_TM7_1	0	0	0	2.13229e-05	0	0
Sutterella_wadsworthensis	0	0	2.13229e-05	0	0	0
Bacteroidaceae_bacterium_DJF_B220	0	0	2.13229e-05	0	0	0
Blautia_coccoides	2.13229e-05	0	2.13229e-05	0	0	0
Rhodococcus_erythropolis	0	0	0	2.13229e-05	2.13229e-05	0
Planctomycetales_bacterium_4572_13	0	2.13229e-05	2.13229e-05	0	0	0
Oscilibacter_massiliensis	0	0	2.13229e-05	0	0	0
cyanobacterium_enrichment_culture_clone_CAWBG81	0	0	2.13229e-05	0	0	0
Cytophaga_hutchinsonii	0	2.13229e-05	0	0	0	0
Candidatus_Uhrbacteria_bacterium_RIFOXYB12_FULL_58_10	0	0	0	2.13229e-05	0	0
Lactobacillus_mucosae	0	0	0	0	2.13229e-05	0
bacterium_LF-3	0	0	0	0	2.13229e-05	0
Roseburia_inulinivorans	0	0	0	0	0	0
Rhodococcus_fascians	0	0	0	0	0	0
Candidatus_Ovatusbacter_abovo	0	0	0	0	0	0
Others	0.876775	0.906158	0.915967	0.902021	0.899356	0.930146

## Sheet: Table S7
Table S7 Operational taxonomy units table of three sampling sites in Ningbo in 2015 and 2017
Taxonomy	2017A	2017B	2017C	2015A	2015B	2015C
Flavobacteria_bacterium_MS024-3C	0.059468	0.0804295	0.0663982	0.00995608	0.0285505	0.024573
bacterium_WHC3-3	0.0022206	0.0127867	0.00849195	0.0100781	0.0146657	0.0258663
Candidatus_Pelagibacter_ubique	0.000756467	0.0148853	0.011103	0.0192045	0.0138116	0.0141532
Virgulinella_fragilis	0.0011225	0.00980966	0.0175207	0.0131528	0.0148609	0.0142997
bacterium_rJ7	0.0116154	0.0137384	0.0103709	0.0022694	0.00319668	0.00256223
Thalassobius_mediterraneus	0.00275744	0.00722304	0.00624695	0.0102489	0.00934602	0.0117618
alpha_proteobacterium_HIMB59	0.000463641	0.00578331	0.00544168	0.00876037	0.0079307	0.00805271
Marinobacterium_marisflavi	0.00258663	0.00527086	0.00265983	0.000976086	0.00107369	0.00161054
Marine_group_II_euryarchaeote_REDSEA-S03_B6	0.000414837	0.000561249	0.000244021	0.00510005	0.000902879	0.00136652
Pelagibacteraceae_bacterium_ETNP-OMZ-SAG-A7	0.000463641	0.00307467	0.0022938	0.00322108	0.00441679	0.00387994
gamma_proteobacterium_SCGC_AAA076-P13	0.000927282	0.00217179	0.00131772	0.0034651	0.0022694	0.00300146
Bradyrhizobium_elkanii	0	0.000561249	0.000390434	0.00212299	0.00307467	0.000292826
alpha_proteobacterium_HIMB114	0.000170815	0.00214739	0.00151293	0.000488043	0.000829673	0.000756467
Acinetobacter_baumannii	0.000219619	0.000366032	0.000732064	0.00209858	0.000268424	0.000317228
bacterium_WHC3-2	0.000512445	0.00207418	0.00197657	0.000585652	0.00124451	0.00102489
alpha_proteobacterium_SCGC_AAA015-N04	0.000414837	0.00165935	0.000854075	0.000634456	0.00104929	0.000878477
Sulfitobacter_litoralis	0.000146413	0.000610054	0.00107369	0.000658858	0.00143973	0.00146413
SAR324_cluster_bacterium_JCVI-SC_AAA005	0.000610054	0.00139092	0.000780869	0.00034163	0.000585652	0.000780869
Marinimicrobia_bacterium_JGI_0000113-D11	0.000170815	0.000439239	0.000414837	0.00034163	0.000780869	0.00124451
Oceanospirillum_linum	7.32064e-05	0.000244021	0.00034163	0.000146413	0.000219619	0.00122011
Marinimicrobia_bacterium_SCGC_AAA160-I06	0.000170815	0.000902879	0.000878477	0.00107369	0.00119571	0.00122011
Ditylum_brightwellii	7.32064e-05	0.00034163	0.000878477	0.00107369	0.000976086	0.0011713
Candidatus_Thioglobus_sp_REDSEA-S12_B1	0.000292826	0.0011469	0.000634456	0.00104929	0.000902879	0.0010981
Idiomarina_sediminum	0.00034163	0.00102489	0.000658858	0.000146413	0.000366032	0.000268424
Litoribrevibacter_sp_Eup_a-2	0	0.000170815	0.000244021	0.000927282	0.000268424	4.88043e-05
bacterium_RFB_D08	0	0.000366032	0.000366032	0.000146413	0.000854075	0.000146413
Tenacibaculum_ovolyticum	0.00034163	0.000463641	0.000366032	0.000707662	0.000658858	0.000829673
Lacihabitans_sp_MCCC_1A00733	9.76086e-05	0.000707662	0.000292826	2.44021e-05	7.32064e-05	9.76086e-05
bacterium_Ellin5102	0	2.44021e-05	2.44021e-05	0.000658858	9.76086e-05	0
Thalassotalea_ganghwensis	0	0.000195217	0.000317228	0.000390434	0.000634456	0.000439239
SAR116_cluster_alpha_proteobacterium_HIMB100	0.000219619	0.000561249	0.000195217	0.000463641	0.000439239	0.000536847
Synechococcus_sp_RS9916	4.88043e-05	0.000268424	0.00034163	0.000536847	0.000561249	0.000414837
Cylindrotheca_closterium	0	0.000244021	0.000561249	0.000414837	0.00034163	0.000219619
Vibrio_aestivus	0.000561249	0.000292826	0.000170815	0.000292826	0.000195217	0.000366032
Serratia_marcescens	0	4.88043e-05	7.32064e-05	0.000561249	4.88043e-05	7.32064e-05
Lishizhenia_caseinilytica	2.44021e-05	0.000122011	0.000146413	4.88043e-05	0.000292826	0.000536847
Phalacroma_mitra	0	0.000195217	0.000292826	0.000390434	0.000390434	0.000512445
Kosakonia_oryzae	0.000122011	0.000146413	0.000195217	0.000488043	0.000170815	9.76086e-05
Spirochaeta_sp	0	0	0	0.000463641	0	0
Altererythrobacter_ishigakiensis	2.44021e-05	0.000170815	0.000146413	0.000439239	0.000268424	0.000317228
Rhodobacteraceae_bacterium_REDSEA-S29_B10	4.88043e-05	0.00034163	0.000292826	0.000366032	0.000439239	0.000317228
Mycobacterium_celatum	0	2.44021e-05	4.88043e-05	0.000170815	0.000366032	0.000122011
Litoricola_marina	0	0.000122011	0.000170815	0.000146413	0.000268424	0.00034163
Hypsibius_dujardini	0	0	0	0.00034163	0	0
Chlamydiales_bacterium_cvE60	0	0.00034163	0.000244021	4.88043e-05	4.88043e-05	2.44021e-05
SAR86_cluster_bacterium_REDSEA-S09_B4	7.32064e-05	0.000219619	0.000146413	0.000244021	0.000317228	0.00034163
Colwellia_aestuarii	0	2.44021e-05	0.000170815	0.000195217	0.000122011	0.000292826
Marinomonas_communis	2.44021e-05	0.000292826	0.000244021	0.000122011	0.000195217	7.32064e-05
Pseudomonas_xanthomarina	0	0.000244021	0	2.44021e-05	2.44021e-05	7.32064e-05
Cylindrotheca_closterium	7.32064e-05	0.000219619	7.32064e-05	0.000219619	0.000219619	0.000146413
Cobetia_marina	7.32064e-05	0.000219619	0.000195217	4.88043e-05	2.44021e-05	7.32064e-05
Cladosiphon_okamuranus	0	0.000219619	9.76086e-05	0	2.44021e-05	2.44021e-05
Tamlana_crocina	7.32064e-05	0.000219619	0.000219619	0	7.32064e-05	0
alpha_proteobacterium_DG1294	0.000170815	0.000219619	0.000219619	2.44021e-05	0.000122011	2.44021e-05
Aquitalea_magnusonii	0	0	0	0.000195217	0	0
Phaeodactylibacter_luteus	7.32064e-05	0.000195217	4.88043e-05	4.88043e-05	2.44021e-05	7.32064e-05
Roseovarius_aestuarii	0	0.000170815	0.000146413	0.000122011	7.32064e-05	2.44021e-05
Kangiella_sp_MMH2-2	0	4.88043e-05	4.88043e-05	0.000170815	9.76086e-05	7.32064e-05
Brevundimonas_bullata	0.000170815	0	9.76086e-05	0	0	4.88043e-05
bacterium_enrichment_culture_clone_auto73_4W	0	7.32064e-05	0	9.76086e-05	0.000170815	0
Microbacterium_schleiferi	0	0.000146413	4.88043e-05	0	0	2.44021e-05
Cryomorphaceae_bacterium_JNU-L074	0	0.000122011	0.000146413	7.32064e-05	2.44021e-05	2.44021e-05
Gilvibacter_sediminis	0	9.76086e-05	4.88043e-05	0.000146413	7.32064e-05	0.000146413
Brevundimonas_intermedia	0.000146413	2.44021e-05	4.88043e-05	0	0	7.32064e-05
Gammaproteobacteria_bacterium_RBG_16_37_9	0	0	0	0.000146413	0	0
Porticoccus_litoralis	9.76086e-05	9.76086e-05	0.000146413	0	2.44021e-05	2.44021e-05
Maricurvus_nonylphenolicus	0	4.88043e-05	0.000122011	0.000122011	4.88043e-05	7.32064e-05
bacterium_Ellin6543	0	0	2.44021e-05	0.000122011	9.76086e-05	0
bacterium_WH6-5	0	0.000122011	9.76086e-05	7.32064e-05	2.44021e-05	7.32064e-05
Actinospica_durhamensis	0	0	2.44021e-05	0	0.000122011	0
Algoriphagus_marincola	0	7.32064e-05	0.000122011	0	0	4.88043e-05
Photobacterium_rosenbergii	0.000122011	7.32064e-05	7.32064e-05	0	0	0
Sphingobium_xenophagum	0	2.44021e-05	4.88043e-05	7.32064e-05	0.000122011	9.76086e-05
bacterium_Ellin6519	0	0	2.44021e-05	4.88043e-05	0.000122011	2.44021e-05
Maricaulis_maris	0	0.000122011	4.88043e-05	2.44021e-05	2.44021e-05	2.44021e-05
Desulfobacteraceae_bacterium_4572_19	0	0.000122011	4.88043e-05	0	2.44021e-05	0
Ilumatobacter_fluminis	4.88043e-05	7.32064e-05	2.44021e-05	4.88043e-05	7.32064e-05	0.000122011
Picochlorum_sp_SENEW3	0	0	4.88043e-05	2.44021e-05	4.88043e-05	9.76086e-05
Maritalea_porphyrae	0	2.44021e-05	2.44021e-05	4.88043e-05	2.44021e-05	9.76086e-05
Motiliproteus_sediminis	0	7.32064e-05	0	9.76086e-05	2.44021e-05	4.88043e-05
Nocardia_pseudobrasiliensis	0	0	0	9.76086e-05	0	0
Dokdonia_genika	4.88043e-05	7.32064e-05	9.76086e-05	0	2.44021e-05	0
Synechococcus_sp	0	4.88043e-05	9.76086e-05	0	4.88043e-05	2.44021e-05
Rhodomicrobium_vannielii	0	0	2.44021e-05	9.76086e-05	0	0
Leucothrix_mucor	0	9.76086e-05	0	0	0	0
bacterium_enrichment_culture_clone_46	0	0	0	9.76086e-05	0	0
Catenulispora_yoronensis	0	0	0	0	9.76086e-05	0
Halioglobus_japonicus	2.44021e-05	2.44021e-05	9.76086e-05	4.88043e-05	2.44021e-05	2.44021e-05
Lactobacillus_brevis	4.88043e-05	7.32064e-05	4.88043e-05	2.44021e-05	0	4.88043e-05
Micromonas_commoda	0	7.32064e-05	4.88043e-05	4.88043e-05	7.32064e-05	0
Aestuariibacter_sp_NA34D03	0	7.32064e-05	4.88043e-05	2.44021e-05	4.88043e-05	2.44021e-05
alpha_proteobacterium_DG1234	7.32064e-05	2.44021e-05	4.88043e-05	0	7.32064e-05	0
Lewinella_marina	7.32064e-05	0	0	0	0	4.88043e-05
Psychrobacter_celer	0	4.88043e-05	7.32064e-05	0	2.44021e-05	2.44021e-05
Nusuttodinium_myriopyrenoides	2.44021e-05	2.44021e-05	7.32064e-05	2.44021e-05	7.32064e-05	7.32064e-05
Lewinella_agarilytica	4.88043e-05	2.44021e-05	7.32064e-05	0	2.44021e-05	0
Desemzia_incerta	0	0	0	7.32064e-05	7.32064e-05	0
Chitinimonas_sp_AR4	0	0	0	7.32064e-05	0	0
Cytophaga_sp	7.32064e-05	0	4.88043e-05	2.44021e-05	0	4.88043e-05
alpha_proteobacterium_SAORIC-614	0	4.88043e-05	7.32064e-05	4.88043e-05	7.32064e-05	2.44021e-05
Arcobacter_lekithochrous	7.32064e-05	2.44021e-05	2.44021e-05	4.88043e-05	2.44021e-05	0
Candidatus_Pelagibacter_sp_IMCC9063	0	2.44021e-05	7.32064e-05	0	0	0
bacterium_enrichment_culture_clone_Anammox_9	0	7.32064e-05	0	2.44021e-05	0	0
bacterium_Ellin326	0	0	0	7.32064e-05	0	2.44021e-05
Lacunisphaera_limnophila	0	0	4.88043e-05	0	7.32064e-05	0
bacterium_WHC2-2	2.44021e-05	7.32064e-05	4.88043e-05	0	7.32064e-05	2.44021e-05
bacterium_Ellin7505	0	4.88043e-05	4.88043e-05	7.32064e-05	7.32064e-05	0
Acidobacteria_bacterium_LWQ117	0	0	0	4.88043e-05	2.44021e-05	7.32064e-05
uncultivated_soil_bacterium_clone_S111	0	0	0	7.32064e-05	0	2.44021e-05
Paracoccus_carotinifaciens	0	7.32064e-05	7.32064e-05	0	0	0
Phenylobacterium_sp_HKS-05	0	0	2.44021e-05	4.88043e-05	7.32064e-05	4.88043e-05
Verrucomicrobia_bacterium_MN1-1006	0	4.88043e-05	0	0	2.44021e-05	0
Clostridium_sp_L2-50	0	0	4.88043e-05	0	0	0
bacterium_WH5-6	0	0	0	4.88043e-05	0	0
Psychrobacter_maritimus	4.88043e-05	0	2.44021e-05	0	0	0
Pseudomonas_veronii	4.88043e-05	2.44021e-05	0	0	0	2.44021e-05
delta_proteobacterium_WX152	0	4.88043e-05	0	0	0	0
Aeromonas_veronii	0	0	4.88043e-05	2.44021e-05	0	2.44021e-05
Catenovulum_maritimum	4.88043e-05	2.44021e-05	0	0	0	0
Oceanimonas_sp_GK1	0	0	0	0	0	4.88043e-05
bacterium_Ellin5290	0	0	0	0	4.88043e-05	0
Porphyromonas_pogonae	0	0	4.88043e-05	4.88043e-05	0	2.44021e-05
Erythrobacter_gangjinensis	4.88043e-05	2.44021e-05	0	0	0	0
Roseofilum_sp_KlnPHch12	0	0	0	4.88043e-05	0	0
Elusimicrobia_bacterium_RIFCSPHIGHO2_02_FULL_39_36	0	0	0	0	4.88043e-05	0
Nitrospira_sp_enrichment_culture_clone_Aa01	0	2.44021e-05	2.44021e-05	2.44021e-05	0	4.88043e-05
Sphingorhabdus_flavimaris	0	2.44021e-05	4.88043e-05	2.44021e-05	0	4.88043e-05
Bacteriovorax_sp_EPA	0	0	4.88043e-05	2.44021e-05	0	0
Moraxella_osloensis	0	0	2.44021e-05	2.44021e-05	4.88043e-05	0
Cellulophaga_lytica	0	4.88043e-05	2.44021e-05	0	0	0
Acidobacteriaceae_bacterium_KBS_96	0	0	0	4.88043e-05	4.88043e-05	0
Acidimicrobidae_bacterium_YM18-244	0	2.44021e-05	4.88043e-05	0	0	0
Rhizobiales_bacterium_GAS188	0	2.44021e-05	0	4.88043e-05	2.44021e-05	2.44021e-05
Bacillus_velezensis	0	2.44021e-05	0	0	0	4.88043e-05
Saccharina_japonica	0	2.44021e-05	4.88043e-05	0	0	0
actinobacterium_BGR_88	0	0	4.88043e-05	2.44021e-05	4.88043e-05	0
Agarivorans_gilvus	0	4.88043e-05	4.88043e-05	4.88043e-05	2.44021e-05	0
Blautia_obeum	4.88043e-05	0	2.44021e-05	0	0	0
Vibrionaceae_bacterium_C16	0	0	4.88043e-05	0	0	2.44021e-05
Cladosiphon_okamuranus	0	0	2.44021e-05	4.88043e-05	0	0
Endozoicomonas_sp_KJ13	0	0	4.88043e-05	2.44021e-05	0	0
gamma_proteobacterium_enrichment_culture_clone_DT-1134	0	0	4.88043e-05	0	0	0
Persicobacter_diffluens	0	4.88043e-05	0	0	0	0
actinobacterium_YJF2-33	0	2.44021e-05	0	0	4.88043e-05	0
Dehalococcoidia_bacterium_SCGC_AB-540-C11	0	0	0	4.88043e-05	0	0
Acinetobacter_lwoffii	0	0	4.88043e-05	0	2.44021e-05	4.88043e-05
environmental_clone_OCS54	0	0	0	4.88043e-05	0	0
Acidobacteria_bacterium_WWH4	4.88043e-05	4.88043e-05	0	2.44021e-05	0	0
Bacteriovorax_sp_M2B1-F	0	0	4.88043e-05	0	0	0
saltmarsh_clone_LCP-26	4.88043e-05	0	0	0	0	0
Acidobacteria_bacterium_RBG_16_70_10	0	0	0	4.88043e-05	0	0
Flavobacterium_sp_NBRC_101627	0	4.88043e-05	2.44021e-05	4.88043e-05	0	0
Bdellovibrionales_bacterium_GWC1_52_8	0	0	0	0	4.88043e-05	0
Maribacter_dokdonensis	0	4.88043e-05	4.88043e-05	0	0	0
bacterium_YC-LK-LKJ1	0	0	4.88043e-05	2.44021e-05	0	0
Pseudomonas_pachastrellae	0	4.88043e-05	0	0	0	0
Staphylococcus_warneri	4.88043e-05	4.88043e-05	2.44021e-05	0	0	0
bacterium_YC-ZSS-LKJ108	0	0	0	4.88043e-05	0	0
Ferrimonas_kyonanensis	0	0	0	0	0	2.44021e-05
Bacillus_decolorationis	0	0	0	2.44021e-05	0	0
Omnitrophica_WOR_2_bacterium_RIFCSPLOWO2_12_FULL_51_24	0	0	0	2.44021e-05	0	0
Nannochloropsis_gaditana	0	2.44021e-05	2.44021e-05	0	0	0
Aerococcus_viridans	2.44021e-05	0	0	0	0	0
SAR324_cluster_bacterium_SCGC_AB-629-J17	0	0	2.44021e-05	0	2.44021e-05	2.44021e-05
Acidobacteria_bacterium_DG1540	0	2.44021e-05	0	0	0	0
Weissella_cibaria	0	2.44021e-05	0	0	0	0
Demequina_globuliformis	0	0	2.44021e-05	0	0	2.44021e-05
Sphingobium_yanoikuyae	0	0	2.44021e-05	0	2.44021e-05	0
Sorangiineae_bacterium_NIC37A_2	0	2.44021e-05	0	0	0	2.44021e-05
Rhodospirillum_sp_KYW360	0	2.44021e-05	0	0	0	0
NC10_bacterium_enrichment_culture_clone_Ino-F12	0	0	0	2.44021e-05	0	0
saltmarsh_clone_LCP-67	0	0	2.44021e-05	0	0	0
Brevundimonas_diminuta	2.44021e-05	0	2.44021e-05	0	0	0
Stenotrophomonas_rhizophila	0	0	0	2.44021e-05	0	0
bacterium_enrichment_culture_clone_49	0	0	0	0	2.44021e-05	0
bacterium_enrichment_culture_clone_auto5_4W	0	0	0	0	2.44021e-05	0
bacterium_endosymbiont_of_Osedax_mucofloris	0	0	0	0	0	2.44021e-05
Polynucleobacter_acidiphobus	0	0	0	0	0	2.44021e-05
Planctomycetia_bacterium_WSF3-27	0	2.44021e-05	0	2.44021e-05	2.44021e-05	0
bacterium_SH1-10	0	2.44021e-05	0	0	2.44021e-05	0
Robiginitalea_myxolifaciens	0	0	0	2.44021e-05	0	2.44021e-05
Clostridium_sp_strain_P2	0	0	0	2.44021e-05	0	0
Veillonella_sp_oral_taxon_780	0	0	0	0	0	2.44021e-05
Cryomorphaceae_bacterium_BACL7_MAG-120322-bin74	0	0	0	0	2.44021e-05	2.44021e-05
Lactobacillus_gasseri	0	0	0	2.44021e-05	0	0
Lactobacillus_coleohominis	0	2.44021e-05	0	0	0	0
Pseudarcicella_hirudinis	0	0	0	0	0	0
Others	0.91042	0.821059	0.847096	0.890142	0.875647	0.868302

## Sheet: Table S8
Table S8 Publically available Acinetobacter pittii genomes used in this study
Strain	Country	Collection year	Source	Accession number
PHEA-2	China	2010	Industry Wastewater	CP002177
AP4	China:Liaoning	2017	probiotic product	SAMN11514319
AP5	China:Liaoning	2017	river	SAMN11514320
AP11	China:Liaoning	2017	water	SAMN11514332
AP15	China:Liaoning	2018	lake	SAMN11514333
AP17	China:Liaoning	2018	lake	SAMN11514331
HB181	China:Liaoning	2017	Ventilator in hospital	SAMN17846529
AP_882	Malaysia	2014	Wound Swab	CP014477
IEC338SC	Brazil: Belem	2014	tracheal secretion	CP015145
YMC2010/8/T346	South Korea: Seoul	2010	peritoneal catheter tip	CP017938
HUMV-6483	Spain: Santander	2008	urine	CP021428
WCHAP100004	China: Sichuan: Chengdu	2005	/	CP027250
WCHAP100020	China: Sichuan: Chengdu	2005	/	CP027254
ANC 3678	/	2005	/	APQN00000000
CIP 70.29	/	2005	/	/
ANC 4050	/	2005	/	/
ANC 4052	/	2005	/	APQO01000000
D499	China	2005	/	NZ_AGFH01000030
TG6411	USA	2005	sputum	NZ_AMJI00000000
42F	Colombia	2005	/	NZ_CBRO000000000
CR12-42	Australia：Queensland	2012	/	NZ_JQNT00000000
T167	Thailand: Bangkok	/	/	NZ_JRQZ00000000
TE2	India: New Delhi	2005	surface of healthy skin	NZ_JXAH00000000
DSM 25618	Japan URL	2005	/	NZ_BBST00000000
NBRC 110504	Japan URL	2005	/	NZ_BBTQ00000000
NBRC 110508	Japan URL	2005	/	NZ_BBTR00000000
NBRC 110510	Japan URL	/	/	NZ_BBTS00000000
NBRC 110505	Japan URL	/	/	NZ_BBTX00000000
NBRC 110506	Japan URL	/	/	BBTY00000000
NBRC 110507	Japan URL	/	/	NZ_BBTZ00000000
NBRC 110509	Japan URL	/	/	NZ_BBUA00000000
LC510	USA: NM, Lechuguilla Cave	2006	cave surface layer	NZ_LBHY00000000
332_ABCC	USA: WA	/	/	NZ_JVLG00000000
ABBL064	USA: Chicago	2008	Blood	NZ_LLFJ00000000
ABBL065	USA: Chicago	2008	Blood	NZ_LLFK00000000
ABBL074	USA: Chicago	2009	Blood	NZ_LLGE00000000
ABBL075	USA: Chicago	2009	Blood	NZ_LLGF00000000
ABBL078	USA: Chicago	2009	Blood	NZ_LLGI00000000
ABBL077	USA: Chicago	2009	Blood	NZ_LLGH00000000
ABBL086	USA: Chicago	2009	Blood	NZ_LLGO00000000
ABBL090	USA: Chicago	2009	Blood	NZ_LLGR00000000
ABBL098	USA: Chicago	2010	Blood	NZ_LLGZ00000000
ABBL103	USA: Chicago	2010	Blood	NZ_LLHD00000000
ABBL126	USA: Chicago	2011	Blood	NZ_LLHW00000000
ABBL128	USA: Chicago	2011	Blood	NZ_LLHY00000000
ABBL096	USA: Chicago	2010	Blood	NZ_LLGX00000000
ABBL120	USA: Chicago	2011	Blood	NZ_LLHQ00000000
ABBL135	USA: Chicago	2012	Blood	NZ_LLIF00000000
ABBL148	USA: Chicago	2012	Blood	NZ_LLIO00000000
ABBL015	USA: Chicago	2005	Blood	NZ_LLCV00000000
ABBL016	USA: Chicago	2005	Blood	NZ_LLCW00000000
ABBL024	USA: Chicago	2006	Blood	NZ_LLDE00000000
ABBL005	USA: Chicago	2005	Blood	NZ_LLCL00000000
ABBL010	USA: Chicago	2005	Blood	NZ_LLCQ00000000
ABBL019	USA: Chicago	2005	Blood	NZ_LLCZ00000000
ABBL031	USA: Chicago	2006	Blood	NZ_LLDL00000000
ABBL033	USA: Chicago	2006	Blood	NZ_LLDN00000000
ABBL042	USA: Chicago	2007	Blood	NZ_LLDW00000000
ABBL047	USA: Chicago	2007	Blood	NZ_LLEB00000000
ABBL046	USA: Chicago	2007	Blood	NZ_LLEA00000000
FC8876	Brazil	2009	sputum	NZ_LBCP00000000
St-11469-92	Germany: Cologne	2005	/	NZ_MDHP00000000
St-10592-91	Germany: Cologne	2005	/	NZ_MDHO00000000
St-19650-90	Germany: Cologne	2005	/	NZ_MDHQ00000000
St-12537-91	Germany: Cologne	2005	/	NZ_MDIL00000000
St-14569-91	Germany: Cologne	2005	/	NZ_MDIX00000000
St-12275-92	Germany: Cologne	2005	/	NZ_MDIA00000000
St-15559-91	Germany: Cologne	2005	/	NZ_MDIY00000000
St-17942-91	Germany: Cologne	2005	/	NZ_MDJA00000000
St-20772-90	Germany: Cologne	2005	/	NZ_MDHR00000000
St-14379-92	Germany: Cologne	2005	/	NZ_MDIW00000000
St-15639-91	Germany: Cologne	2005	/	NZ_MDIZ00000000
St-12828-92	Germany: Cologne	2005	/	NZ_MDIV00000000
KCJK1729	USA: Alachua County, Florida	2015	feces	NZ_LYQN00000000
IIF1SW-P1	USA	2015	/	NZ_MIZX00000000
ABUH411	USA: Ohio	2009	MISC	NZ_MSMX00000000
ABUH540	USA: Ohio	2011	sputum	NZ_MSOC00000000
PR301	USA	/	/	NZ_NGBT00000000
PR313	USA	/	/	NZ_NGCD00000000
PR366	USA	/	/	NZ_NGCT00000000
PR369	USA	/	/	NZ_NGCW00000000
PR367	USA	/	/	NZ_NGCU00000000
PR368	USA	/	/	NZ_NGCV00000000
PR370	USA	/	/	NZ_NGCX00000000
PR318	USA	/	/	NZ_NGDI00000000
PR320	USA	/	/	NZ_NGDK00000000
PR330	USA	/	/	NZ_NGDT00000000
PR331	USA	/	/	NZ_NGDU00000000
PR344	USA	/	/	NZ_NGEF00000000
PR348	USA	/	/	NZ_NGEJ00000000
PR346	USA	/	/	NZ_NGEH00000000
PR316	USA	/	/	NZ_NGEN00000000
PR386	USA	/	/	NZ_NGET00000000
PR339	USA	/	/	NZ_NGEB00000000
PR393	USA	/	/	NZ_NGFA00000000
ABUH403	USA	2009	blood	NZ_NDFE00000000
IHIT32473	Germany	2005	/	NZ_NWVZ00000000
IHIT29469	Germany	2005	/	NZ_NWWB00000000
IHIT24944	Germany	2005	/	NZ_NWWC00000000
IHIT29592	/	2005	/	NZ_NWWA00000000
IHIT32685	/	2005	/	NZ_NWVY00000000
HDV312665	Honduras: Cortes, San Pedro Sula	2016	ear	NQXE00000000
NDM-1	france	/	/	NZ_FKLP00000000
TCM292	China: Hangzhou	/	blood	NZ_LSAK00000000
TCM178	China: Hangzhou	/	sputum	NZ_LSAM00000000
TCM156	China: Hangzhou	/	sputum	NZ_LSAL00000000
XH765	China: Hangzhou	2014	sputum	NZ_LYGR00000000
ABC	India: Assam	2013	crude oil contaminated sediment	NZ_MSPO00000000
			collected from surface layer
CEB-Ap	Portugal: Porto	2005	hospital surface	NZ_NGAB00000000
MCR16048	Honduras: Cortes, San Pedro Sula	2015	Endobronchial tube	NQXN00000000
MCR53	Honduras: Cortes, San Pedro Sula	2015	Endobronchial tube	NQXF00000000
MCR8900	Honduras: Cortes, San Pedro Sula	2015	Endobronchial tube	NQXJ00000000
AB33	China: Guangzhou	2005	blood	PXMD00000000
DSM 9306	/	/	urine	AIEF00000000
DSM 21653	/	/	cerobrospinal fluid	AIEK00000000
ABBL111	USA: Chicago	2010	Blood	LLHJ00000000
YMC2010/8/T346	South Korea: Seoul	2010	peritoneal catheter tip	MKHF00000000
UBA2608	USA:New York City	/	metal	DDKC00000000
UBA2484	USA:New York City	/	metal/plastic	DDOW00000000
UBA2478	USA:New York City	/	metal	DDPC00000000
UBA4131	/	/	freshwater	DFWP00000000
UBA4954	China: Luzhou	/	mud	DHAM00000000
